# Supplementary material for: General Practitioners’ Knowledge, Attitudes, and Practices of Dietary Advice for Weight Control in Their Overweight Patients: A Scoping Review
Source: Nutrients. 2023 Jun 27;15(13):2920. doi: 10.3390/nu15132920 (PMC10346254; doi:10.3390/nu15132920)
Supplement: Supplementary file 1 [file nutrients-15-02920-s001.zip]

Archive with 1 entries (1 files):
- nutrients-2448589-supplementary.pdf
